# Supplementary material for: SARS-CoV-2 in Atmospheric Particulate Matter: An Experimental Survey in the Province of Venice in Northern Italy
Source: Int J Environ Res Public Health. 2022 Aug 2;19(15):9462. doi: 10.3390/ijerph19159462 (PMC9367860; doi:10.3390/ijerph19159462)
Supplement: Supplementary file 1 [file ijerph-19-09462-s001.zip]

Archive with 1 entries (1 files):
- ijerph-1765149-supplementary.pdf
